# Supplementary material for: Experimental and Computational Investigation of the Target and Mechanisms of Gelsemium Alkaloids in the Central Nervous System
Source: Int J Mol Sci. 2025 Feb 4;26(3):1312. doi: 10.3390/ijms26031312 (PMC11818404; doi:10.3390/ijms26031312)
Supplement: Supplementary file 1 [file ijms-26-01312-s001.zip]

Archive with 1 entries (1 files):
- ijms-3406116-supplementary.pdf
